# Supplementary material for: Determinants of public health expenditure in the EU
Source: PLoS One. 2024 Mar 6;19(3):e0299359. doi: 10.1371/journal.pone.0299359 (PMC10917289; doi:10.1371/journal.pone.0299359)
Supplement: S2 Appendix — (XLSX) [file pone.0299359.s002.xlsx]

## Sheet: Sheet1
country	year	logphecapita	loggdpcapita	logoopcapita	logpublicdebt	logaging6579	logaging80	centre	left	right	technocrat	decentralised	partially_decentralised	operat_decentralised	mostly_centralised	centralised	nogk	nogkbutincentivesexist	partialgk	fullgk	values	election
1	2000	3.31079	4.5012	2.68359	1.8202	1.07977	0.531537	1	0	0	0	1	0	0	0	0	1	0	0	0	1	0
1	2001	3.3163	4.50501	2.70749	1.82413	1.07468	0.551257	1	0	0	0	1	0	0	0	0	1	0	0	0	1	0
1	2002	3.34161	4.51001	2.73755	1.82413	1.06877	0.577048	1	0	0	0	1	0	0	0	0	1	0	0	0	1	1
1	2003	3.35978	4.51215	2.76383	1.81889	1.06112	0.59399	1	0	0	0	1	0	0	0	0	1	0	0	0	1	0
1	2004	3.38252	4.52114	2.80254	1.81425	1.05761	0.60925	1	0	0	0	1	0	0	0	0	1	0	0	0	1	0
1	2005	3.39822	4.52776	2.81205	1.83632	1.06953	0.62446	1	0	0	0	1	0	0	0	0	1	0	0	0	1	0
1	2006	3.42685	4.54033	2.82958	1.82802	1.08277	0.638247	1	0	0	0	1	0	0	0	0	1	0	0	0	1	1
1	2007	3.44659	4.55473	2.84953	1.81291	1.09364	0.651178	1	0	0	0	1	0	0	0	0	1	0	0	0	1	0
1	2008	3.47957	4.55967	2.86586	1.83696	1.0989	0.661142	0	1	0	0	1	0	0	0	0	1	0	0	0	1	1
1	2009	3.4981	4.54195	2.87897	1.90255	1.10383	0.670682	0	1	0	0	1	0	0	0	0	1	0	0	0	1	0
1	2010	3.50676	4.54888	2.90329	1.91751	1.10929	0.679452	0	1	0	0	1	0	0	0	0	1	0	0	0	1	0
1	2011	3.52271	4.55991	2.92265	1.91593	1.10587	0.688592	0	1	0	0	1	0	0	0	0	1	0	0	0	1	0
1	2012	3.54994	4.56098	2.94799	1.91328	1.10849	0.695384	0	1	0	0	1	0	0	0	0	1	0	0	0	1	0
1	2013	3.56347	4.55847	2.97686	1.91009	1.11637	0.698738	0	1	0	0	1	0	0	0	0	1	0	0	0	1	1
1	2014	3.57537	4.55787	2.98707	1.92428	1.12345	0.699768	0	1	0	0	1	0	0	0	0	1	0	0	0	1	0
1	2015	3.58608	4.55799	2.99734	1.92891	1.12851	0.699544	0	1	0	0	1	0	0	0	0	1	0	0	0	1	0
1	2016	3.60748	4.56098	3.02275	1.91803	1.13044	0.694042	0	1	0	0	1	0	0	0	0	1	0	0	0	1	0
1	2017	3.623	4.56797	3.03593	1.89487	1.13314	0.693848	1	0	0	0	1	0	0	0	0	1	0	0	0	1	1
1	2018	3.64264	4.57623	3.03331	1.86923	1.13779	0.693274	1	0	0	0	1	0	0	0	0	1	0	0	0	1	0
2	2000	3.2203	4.47553	2.65297	2.03981	1.12283	0.541796	0	1	0	0	0	1	0	0	0	1	0	0	0	1	0
2	2001	3.24894	4.47871	2.66303	2.03423	1.12045	0.563148	0	1	0	0	0	1	0	0	0	1	0	0	0	1	0
2	2002	3.27023	4.48416	2.72124	2.02284	1.11744	0.583657	0	1	0	0	0	1	0	0	0	1	0	0	0	1	0
2	2003	3.32314	4.48686	2.77964	2.00732	1.11524	0.599815	0	1	0	0	0	1	0	0	0	1	0	0	0	1	1
2	2004	3.35174	4.50024	2.78517	1.98767	1.11393	0.615206	0	0	1	0	0	1	0	0	0	1	0	0	0	1	0
2	2005	3.36129	4.50786	2.79732	1.97818	1.11198	0.631997	0	0	1	0	0	1	0	0	0	1	0	0	0	1	0
2	2006	3.38161	4.51587	2.82185	1.96142	1.10647	0.646588	0	0	1	0	0	1	0	0	0	1	0	0	0	1	0
2	2007	3.3983	4.5284	2.84799	1.94101	1.09801	0.65985	0	0	1	0	0	1	0	0	0	1	0	0	0	1	1
2	2008	3.44211	4.52686	2.8687	1.96942	1.09205	0.671986	0	0	1	0	0	1	0	0	0	1	0	0	0	1	0
2	2009	3.47565	4.51455	2.89355	2.00087	1.08906	0.681713	0	0	1	0	0	1	0	0	0	1	0	0	0	1	0
2	2010	3.49413	4.52284	2.91255	2.0013	1.08785	0.691822	0	0	1	0	0	1	0	0	0	1	0	0	0	1	1
2	2011	3.51134	4.52453	2.92681	2.01494	1.08249	0.701317	0	0	1	0	0	1	0	0	0	1	0	0	0	1	0
2	2012	3.53244	4.52492	2.93839	2.02036	1.08667	0.713411	0	1	0	0	0	1	0	0	0	1	0	0	0	1	0
2	2013	3.54562	4.52492	2.96018	2.02325	1.09067	0.721886	0	1	0	0	0	1	0	0	0	1	0	0	0	1	0
2	2014	3.55228	4.52982	2.9683	2.02938	1.0965	0.728152	0	0	1	0	0	1	0	0	0	1	0	0	0	1	1
2	2015	3.56387	4.53605	2.97436	2.02202	1.1015	0.735637	1	0	0	0	0	1	0	0	0	1	0	0	0	1	0
2	2016	3.58094	4.53933	2.97691	2.02119	1.10616	0.737892	1	0	0	0	0	1	0	0	0	1	0	0	0	1	0
2	2017	3.60397	4.54469	3.00277	2.0086	1.11149	0.742792	1	0	0	0	0	1	0	0	0	1	0	0	0	1	0
2	2018	3.61252	4.55035	3.01269	1.99913	1.11746	0.747136	1	0	0	0	0	1	0	0	0	1	0	0	0	1	0
3	2000	2.3477	3.47567	2.1784	1.84942	1.1476	0.327693	0	0	1	0	0	0	0	1	0	0	0	0	1	1	0
3	2001	2.42174	3.50651	2.31203	1.80956	1.14888	0.35131	0	0	1	0	0	0	0	1	0	0	0	0	1	1	1
3	2002	2.51481	3.53403	2.3395	1.70757	1.15788	0.416353	0	0	1	0	0	0	0	1	0	0	0	0	1	1	0
3	2003	2.56574	3.55871	2.3608	1.63749	1.15661	0.446782	0	0	1	0	0	0	0	1	0	0	0	0	1	1	0
3	2004	2.57644	3.58771	2.39347	1.55267	1.155	0.47353	0	0	1	0	0	0	0	1	0	0	0	0	1	1	0
3	2005	2.62651	3.62014	2.43861	1.42488	1.15294	0.501603	0	0	1	0	0	0	0	1	0	0	0	0	1	1	1
3	2006	2.61852	3.65128	2.49965	1.32015	1.15098	0.525254	0	0	1	0	0	0	0	1	0	0	0	0	1	1	0
3	2007	2.64455	3.68124	2.52455	1.21219	1.14902	0.54819	0	0	1	0	0	0	0	1	0	0	0	0	1	1	0
3	2008	2.70325	3.70927	2.58315	1.11394	1.1505	0.56231	0	0	1	0	0	0	0	1	0	0	0	0	1	1	0
3	2009	2.70477	3.69636	2.61681	1.13672	1.152	0.577745	0	0	1	0	0	0	0	1	0	0	0	0	1	1	1
3	2010	2.76793	3.70586	2.65915	1.18752	1.15431	0.591368	0	0	1	0	0	0	0	1	0	0	0	0	1	1	0
3	2011	2.78249	3.72591	2.69538	1.18184	1.15874	0.607253	0	0	1	0	0	0	0	1	0	0	0	0	1	1	0
3	2012	2.7966	3.73159	2.76791	1.22272	1.16754	0.617129	0	0	1	0	0	0	0	1	0	0	0	0	1	1	0
3	2013	2.82833	3.73159	2.69586	1.233	1.17221	0.632447	0	1	0	0	0	0	0	1	0	0	0	0	1	1	1
3	2014	2.89715	3.73799	2.73481	1.43297	1.17959	0.6478	0	1	0	0	0	0	0	1	0	0	0	0	1	1	1
3	2015	2.88116	3.75587	2.76049	1.41497	1.18752	0.662616	0	0	1	0	0	0	0	1	0	0	0	0	1	1	0
3	2016	2.90995	3.77159	2.80281	1.46687	1.19806	0.667957	0	0	1	0	0	0	0	1	0	0	0	0	1	1	0
3	2017	2.945	3.78675	2.82665	1.40312	1.20338	0.677227	0	0	1	0	0	0	0	1	0	0	0	0	1	1	1
3	2018	2.98464	3.8014	2.80791	1.3483	1.21009	0.681098	0	0	1	0	0	0	0	1	0	0	0	0	1	1	0
4	2000	2.84432	3.89982	2.05092	1.55267	1.11692	0.312608	0	1	0	0	0	0	0	0	1	0	0	0	1	0	1
4	2001	2.84301	3.92993	2.08054	1.56703	1.14037	0.361762	0	1	0	0	0	0	0	0	1	0	0	0	1	0	0
4	2002	2.79774	3.95424	2.16466	1.56585	1.14638	0.393249	0	1	0	0	0	0	0	0	1	0	0	0	1	0	0
4	2003	2.85095	3.97772	2.15622	1.58206	1.15217	0.419992	0	1	0	0	0	0	0	0	1	0	0	0	1	0	1
4	2004	2.88751	3.9952	2.23801	1.60531	1.1556	0.44235	1	0	0	0	0	0	0	0	1	0	0	0	1	0	0
4	2005	2.95811	4.01326	2.15078	1.61595	1.1582	0.467715	1	0	0	0	0	0	0	0	1	0	0	0	1	0	0
4	2006	3.01822	4.03383	2.2092	1.58883	1.15996	0.487141	1	0	0	0	0	0	0	0	1	0	0	0	1	0	0
4	2007	3.09723	4.055	2.25259	1.57403	1.15936	0.509614	1	0	0	0	0	0	0	0	1	0	0	0	1	0	1
4	2008	3.13402	4.06371	2.36708	1.59439	1.16047	0.525916	1	0	0	0	0	0	0	0	1	0	0	0	1	0	0
4	2009	3.14313	4.03181	2.35127	1.68753	1.15734	0.546781	1	0	0	0	0	0	0	0	1	0	0	0	1	0	0
4	2010	3.13544	4.02735	2.34854	1.76118	1.15096	0.566062	1	0	0	0	0	0	0	0	1	0	0	0	1	0	0
4	2011	3.11184	4.02857	2.28863	1.80821	1.14116	0.590045	1	0	0	0	0	0	0	0	1	0	0	0	1	0	1
4	2012	3.12778	4.01953	2.2757	1.84572	1.14039	0.610941	0	1	0	0	0	0	0	0	1	0	0	0	1	0	0
4	2013	3.08104	4.01912	2.09834	1.90956	1.14207	0.630429	0	1	0	0	0	0	0	0	1	0	0	0	1	0	0
4	2014	3.08752	4.01953	2.22097	1.9284	1.14482	0.650515	0	1	0	0	0	0	0	0	1	0	0	0	1	0	0
4	2015	3.10853	4.03302	2.23057	1.92583	1.15083	0.668968	0	1	0	0	0	0	0	0	1	0	0	0	1	0	1
4	2016	3.13865	4.05192	2.26245	1.90741	1.1578	0.683526	1	0	0	0	0	0	0	0	1	0	0	0	1	0	1
4	2017	3.1655	4.07078	2.28889	1.88986	1.16387	0.700459	1	0	0	0	0	0	0	0	1	0	0	0	1	0	0
4	2018	3.19152	4.08707	2.29355	1.87099	1.17345	0.715558	1	0	0	0	0	0	0	0	1	0	0	0	1	0	0
5	2000	2.67453	4.30384	2.80278	1.74586	0.935888	0.413181	0	0	1	0	0	0	1	0	0	1	0	0	0	0	0
5	2001	2.71585	4.31597	2.83133	1.75815	0.940579	0.408574	0	0	1	0	0	0	1	0	0	1	0	0	0	0	1
5	2002	2.77703	4.32695	2.84642	1.78176	0.955925	0.419003	0	0	1	0	0	0	1	0	0	1	0	0	0	0	0
5	2003	2.78531	4.33284	2.8166	1.80482	0.961392	0.420653	0	1	0	0	0	0	1	0	0	1	0	0	0	0	0
5	2004	2.7692	4.3483	2.84749	1.81158	0.967189	0.421573	0	1	0	0	0	0	1	0	0	1	0	0	0	0	0
5	2005	2.80341	4.36267	2.87947	1.80209	0.972968	0.424088	0	1	0	0	0	0	1	0	0	1	0	0	0	0	0
5	2006	2.85431	4.37548	2.90261	1.77305	0.978649	0.425304	0	1	0	0	0	0	1	0	0	1	0	0	0	0	1
5	2007	2.89018	4.38775	2.93913	1.73239	0.979937	0.449472	0	1	0	0	0	0	1	0	0	1	0	0	0	0	0
5	2008	2.94904	4.39234	3.03783	1.65801	0.9817	0.451386	0	1	0	0	0	0	1	0	0	1	0	0	0	0	0
5	2009	2.97916	4.37199	3.045	1.7348	0.98346	0.453092	0	1	0	0	0	0	1	0	0	1	0	0	0	0	0
5	2010	3.00761	4.37033	2.97808	1.75128	0.986747	0.453737	0	1	0	0	0	0	1	0	0	1	0	0	0	0	0
5	2011	3.01764	4.36116	2.95458	1.81889	0.991692	0.458335	0	1	0	0	0	0	1	0	0	1	0	0	0	0	1
5	2012	2.98641	4.33925	2.9475	1.90472	0.997357	0.45829	0	1	0	0	0	0	1	0	0	1	0	0	0	0	0
5	2013	2.98584	4.31069	2.95162	2.01703	1.01192	0.468129	0	0	1	0	0	0	1	0	0	1	0	0	0	0	0
5	2014	2.95154	4.30771	2.9719	2.03782	1.03251	0.490365	0	0	1	0	0	0	1	0	0	1	0	0	0	0	0
5	2015	2.96126	4.32469	2.99262	2.03019	1.05536	0.51154	0	0	1	0	0	0	1	0	0	1	0	0	0	0	0
5	2016	2.98634	4.35044	3.03646	2.01326	1.07172	0.521305	0	0	1	0	0	0	1	0	0	1	0	0	0	0	1
5	2017	3.01416	4.37051	3.05602	1.97081	1.08418	0.534691	0	0	1	0	0	0	1	0	0	1	0	0	0	0	0
5	2018	3.0525	4.38917	3.06882	1.99651	1.09172	0.547311	0	0	1	0	0	0	1	0	0	1	0	0	0	0	0
6	2000	2.91879	4.05038	1.974	1.23045	1.06029	0.363229	0	1	0	0	0	0	0	0	1	0	1	0	0	1	0
6	2001	2.9648	4.06521	2.04075	1.35603	1.05729	0.375909	0	1	0	0	0	0	0	0	1	0	1	0	0	1	0
6	2002	3.00618	4.07298	2.05202	1.41162	1.05363	0.406663	0	1	0	0	0	0	0	0	1	0	1	0	0	1	1
6	2003	3.05625	4.08849	2.12064	1.45025	1.04888	0.434177	0	1	0	0	0	0	0	0	1	0	1	0	0	1	0
6	2004	3.07163	4.10856	2.1529	1.45332	1.04481	0.457612	0	1	0	0	0	0	0	0	1	0	1	0	0	1	0
6	2005	3.08569	4.13513	2.19202	1.44248	1.04309	0.4798	0	1	0	0	0	0	0	0	1	0	1	0	0	1	0
6	2006	3.10497	4.16227	2.23505	1.44091	1.04538	0.496841	0	1	0	0	0	0	0	0	1	0	1	0	0	1	1
6	2007	3.12608	4.18327	2.33278	1.43616	1.04875	0.513891	0	0	1	0	0	0	0	0	1	0	1	0	0	1	0
6	2008	3.16427	4.19033	2.45762	1.44871	1.05166	0.526435	0	0	1	0	0	0	0	0	1	0	1	0	0	1	0
6	2009	3.22504	4.16702	2.48211	1.52375	1.05948	0.539099	0	0	1	0	0	0	0	0	1	0	1	0	0	1	0
6	2010	3.20391	4.17667	2.46639	1.56937	1.0695	0.550626	0	0	1	0	0	0	0	0	1	0	1	0	0	1	1
6	2011	3.22708	4.18498	2.48011	1.59879	1.07696	0.564804	0	0	1	0	0	0	0	0	1	0	1	0	0	1	0
6	2012	3.23313	4.18099	2.49463	1.64542	1.09421	0.576701	0	0	1	0	0	0	0	0	1	0	1	0	0	1	0
6	2013	3.29875	4.1807	2.50957	1.64738	1.11214	0.586864	0	0	1	0	0	0	0	0	1	0	1	0	0	1	1
6	2014	3.31052	4.18977	2.54174	1.62221	1.12859	0.593246	0	1	0	0	0	0	0	0	1	0	1	0	0	1	0
6	2015	3.30352	4.21192	2.55884	1.59879	1.14209	0.599131	0	1	0	0	0	0	0	0	1	0	1	0	0	1	0
6	2016	3.31541	4.22194	2.57849	1.56348	1.15611	0.600393	0	1	0	0	0	0	0	0	1	0	1	0	0	1	0
6	2017	3.35418	4.24279	2.6104	1.53403	1.16982	0.603789	0	0	1	0	0	0	0	0	1	0	1	0	0	1	1
6	2018	3.40219	4.25503	2.63495	1.50651	1.18185	0.605139	0	0	1	0	0	0	0	0	1	0	1	0	0	1	0
7	2000	3.28655	4.62521	2.5532	1.71933	1.03787	0.593079	0	1	0	0	0	1	0	0	0	0	1	0	0	1	0
7	2001	3.31783	4.62726	2.57607	1.68574	1.03387	0.601381	0	1	0	0	0	1	0	0	0	0	1	0	0	1	1
7	2002	3.34982	4.62767	2.59471	1.69108	1.03209	0.605781	0	0	1	0	0	1	0	0	0	0	1	0	0	1	0
7	2003	3.36231	4.62829	2.60158	1.66464	1.03338	0.605372	0	0	1	0	0	1	0	0	0	0	1	0	0	1	0
7	2004	3.39441	4.63869	2.64481	1.64542	1.03585	0.606979	0	0	1	0	0	1	0	0	0	0	1	0	0	1	0
7	2005	3.41558	4.64738	2.66022	1.57287	1.03874	0.610829	0	0	1	0	0	1	0	0	0	0	1	0	0	1	1
7	2006	3.45829	4.66266	2.69684	1.49831	1.0437	0.613375	0	0	1	0	0	1	0	0	0	0	1	0	0	1	0
7	2007	3.48425	4.66474	2.7247	1.43616	1.04933	0.615074	0	0	1	0	0	1	0	0	0	0	1	0	0	1	1
7	2008	3.51976	4.65992	2.74514	1.52244	1.05951	0.613813	0	0	1	0	0	1	0	0	0	0	1	0	0	1	0
7	2009	3.56196	4.63568	2.77155	1.60423	1.07074	0.614484	0	0	1	0	0	1	0	0	0	0	1	0	0	1	0
7	2010	3.57269	4.64187	2.80697	1.62941	1.08643	0.613903	0	0	1	0	0	1	0	0	0	0	1	0	0	1	0
7	2011	3.57706	4.64581	2.81767	1.6637	1.10324	0.613772	0	0	1	0	0	1	0	0	0	0	1	0	0	1	1
7	2012	3.58671	4.64513	2.81357	1.65225	1.12122	0.615738	0	1	0	0	0	1	0	0	0	0	1	0	0	1	0
7	2013	3.60345	4.64748	2.81802	1.64345	1.13647	0.618373	0	1	0	0	0	1	0	0	0	0	1	0	0	1	0
7	2014	3.61426	4.65215	2.82808	1.6464	1.14834	0.620571	0	1	0	0	0	1	0	0	0	0	1	0	0	1	0
7	2015	3.62752	4.65925	2.83821	1.59988	1.15661	0.626346	0	0	1	0	0	1	0	0	0	0	1	0	0	1	1
7	2016	3.64848	4.6695	2.86068	1.57054	1.163	0.630532	0	0	1	0	0	1	0	0	0	0	1	0	0	1	0
7	2017	3.67177	4.67888	2.8853	1.55509	1.16751	0.63788	0	0	1	0	0	1	0	0	0	0	1	0	0	1	0
7	2018	3.68666	4.68529	2.90178	1.53148	1.17216	0.647398	0	0	1	0	0	1	0	0	0	0	1	0	0	1	0
8	2000	2.57213	3.87737	1.99469	0.70757	1.08772	0.418387	0	0	1	0	0	0	0	0	1	0	0	0	1	1	0
8	2001	2.58576	3.90526	1.97599	0.681241	1.09703	0.418905	0	0	1	0	0	0	0	0	1	0	0	0	1	1	0
8	2002	2.62194	3.93651	2.05091	0.755875	1.10465	0.434321	1	0	0	0	0	0	0	0	1	0	0	0	1	1	0
8	2003	2.68767	3.97081	2.11524	0.748188	1.11425	0.452368	0	0	1	0	0	0	0	0	1	0	0	0	1	1	1
8	2004	2.74457	4.00217	2.22026	0.70757	1.12119	0.473637	0	0	1	0	0	0	0	0	1	0	0	0	1	1	0
8	2005	2.79723	4.04415	2.27825	0.672098	1.12838	0.495422	0	0	1	0	0	0	0	0	1	0	0	0	1	1	0
8	2006	2.84181	4.08743	2.32755	0.662758	1.13301	0.516824	0	0	1	0	0	0	0	0	1	0	0	0	1	1	0
8	2007	2.92298	4.12156	2.39764	0.579784	1.14001	0.541546	0	0	1	0	0	0	0	0	1	0	0	0	1	1	1
8	2008	3.00112	4.10003	2.43121	0.653212	1.13874	0.56748	0	0	1	0	0	0	0	0	1	0	0	0	1	1	0
8	2009	3.01853	4.03222	2.4354	0.857332	1.1308	0.592697	0	0	1	0	0	0	0	0	1	0	0	0	1	1	0
8	2010	3.01786	4.04376	2.47596	0.819544	1.12471	0.613618	0	0	1	0	0	0	0	0	1	0	0	0	1	1	0
8	2011	3.03908	4.07518	2.48789	0.78533	1.1182	0.635625	0	0	1	0	0	0	0	0	1	0	0	0	1	1	1
8	2012	3.06451	4.09061	2.51281	0.991226	1.11939	0.657079	0	0	1	0	0	0	0	0	1	0	0	0	1	1	0
8	2013	3.09595	4.0983	2.57162	1.0086	1.1233	0.676588	0	0	1	0	0	0	0	0	1	0	0	0	1	1	0
8	2014	3.12696	4.11261	2.6025	1.02531	1.13028	0.688129	0	0	1	0	0	0	0	0	1	0	0	0	1	1	0
8	2015	3.14962	4.12156	2.62835	1	1.14001	0.694985	0	0	1	0	0	0	0	0	1	0	0	0	1	1	1
8	2016	3.18188	4.13418	2.65878	0.995635	1.14376	0.707446	0	0	1	0	0	0	0	0	1	0	0	0	1	1	0
8	2017	3.21521	4.15866	2.74309	0.959041	1.14847	0.721529	1	0	0	0	0	0	0	0	1	0	0	0	1	1	0
8	2018	3.25247	4.17377	2.77538	0.913814	1.14946	0.738724	1	0	0	0	0	0	0	0	1	0	0	0	1	1	0
9	2000	3.14782	4.48444	2.61286	1.62839	1.06173	0.519536	0	1	0	0	0	1	0	0	0	0	1	0	0	1	0
9	2001	3.17614	4.49457	2.63024	1.61172	1.06378	0.533859	0	1	0	0	0	1	0	0	0	0	1	0	0	1	0
9	2002	3.21351	4.50092	2.65468	1.60423	1.0655	0.54763	0	1	0	0	0	1	0	0	0	0	1	0	0	1	0
9	2003	3.23902	4.50853	2.66953	1.63043	1.06889	0.558626	0	1	0	0	0	1	0	0	0	0	1	0	0	1	1
9	2004	3.27979	4.52427	2.69688	1.62941	1.07318	0.573319	1	0	0	0	0	1	0	0	0	0	1	0	0	1	0
9	2005	3.30499	4.53466	2.71497	1.60097	1.07865	0.589126	1	0	0	0	0	1	0	0	0	0	1	0	0	1	0
9	2006	3.34212	4.55011	2.72859	1.58092	1.07784	0.60663	1	0	0	0	0	1	0	0	0	0	1	0	0	1	0
9	2007	3.37187	4.57066	2.76306	1.5302	1.089	0.622019	1	0	0	0	0	1	0	0	0	0	1	0	0	1	1
9	2008	3.41241	4.57206	2.79268	1.51322	1.08607	0.63552	0	0	1	0	0	1	0	0	0	0	1	0	0	1	0
9	2009	3.43096	4.53339	2.80443	1.61805	1.08896	0.650792	0	0	1	0	0	1	0	0	0	0	1	0	0	1	0
9	2010	3.43868	4.54506	2.82597	1.67117	1.09307	0.664944	0	0	1	0	0	1	0	0	0	0	1	0	0	1	0
9	2011	3.46657	4.554	2.83556	1.68395	1.10537	0.67769	0	0	1	0	0	1	0	0	0	0	1	0	0	1	1
9	2012	3.48613	4.5458	2.83509	1.72916	1.12267	0.687828	0	1	0	0	0	1	0	0	0	0	1	0	0	1	0
9	2013	3.50125	4.53983	2.85972	1.74974	1.14018	0.694875	0	1	0	0	0	1	0	0	0	0	1	0	0	1	0
9	2014	3.50332	4.53643	2.85757	1.7767	1.15766	0.699402	0	0	1	0	0	1	0	0	0	0	1	0	0	1	0
9	2015	3.49882	4.53732	2.88286	1.80346	1.17245	0.7051	0	0	1	0	0	1	0	0	0	0	1	0	0	1	1
9	2016	3.50656	4.54814	2.9094	1.80072	1.18472	0.713165	0	0	1	0	0	1	0	0	0	0	1	0	0	1	0
9	2017	3.52068	4.56086	2.91728	1.78675	1.19482	0.718919	0	0	1	0	0	1	0	0	0	0	1	0	0	1	0
9	2018	3.53508	4.56514	2.9146	1.77597	1.20534	0.728036	0	0	1	0	0	1	0	0	0	0	1	0	0	1	0
10	2000	3.29781	4.46135	2.26259	1.77012	1.08756	0.553945	0	1	0	0	0	1	0	0	0	0	1	0	0	1	0
10	2001	3.32621	4.46672	2.29451	1.76567	1.08416	0.578186	0	1	0	0	0	1	0	0	0	0	1	0	0	1	0
10	2002	3.35745	4.46849	2.31243	1.78032	1.08125	0.599935	0	0	1	0	0	1	0	0	0	0	1	0	0	1	1
10	2003	3.35201	4.46894	2.32346	1.80889	1.07858	0.617513	0	0	1	0	0	1	0	0	0	0	1	0	0	1	0
10	2004	3.3693	4.47784	2.33297	1.81889	1.07581	0.631941	0	0	1	0	0	1	0	0	0	0	1	0	0	1	0
10	2005	3.3922	4.48173	2.36372	1.82866	1.07364	0.649489	0	0	1	0	0	1	0	0	0	0	1	0	0	1	0
10	2006	3.41824	4.48925	2.50121	1.81023	1.06915	0.665503	0	0	1	0	0	1	0	0	0	0	1	0	0	1	0
10	2007	3.43606	4.49693	2.5275	1.80956	1.06207	0.680137	0	0	1	0	0	1	0	0	0	0	1	0	0	1	1
10	2008	3.45319	4.49568	2.57014	1.83759	1.05883	0.693372	0	0	1	0	0	1	0	0	0	0	1	0	0	1	0
10	2009	3.47969	4.48073	2.60253	1.91908	1.05746	0.70597	0	0	1	0	0	1	0	0	0	0	1	0	0	1	0
10	2010	3.49112	4.487	2.61821	1.93095	1.05682	0.71696	0	0	1	0	0	1	0	0	0	0	1	0	0	1	0
10	2011	3.5061	4.49429	2.6347	1.94349	1.05556	0.730278	0	0	1	0	0	1	0	0	0	0	1	0	0	1	0
10	2012	3.51373	4.4936	2.6368	1.95713	1.06577	0.740702	0	1	0	0	0	1	0	0	0	0	1	0	0	1	1
10	2013	3.54015	4.49374	2.65475	1.97035	1.0772	0.749902	0	1	0	0	0	1	0	0	0	0	1	0	0	1	0
10	2014	3.55222	4.49582	2.66123	1.97727	1.08885	0.755331	0	1	0	0	0	1	0	0	0	0	1	0	0	1	0
10	2015	3.55576	4.49886	2.65808	1.98046	1.10055	0.763703	0	1	0	0	0	1	0	0	0	0	1	0	0	1	0
10	2016	3.61339	4.50202	2.67404	1.99123	1.11362	0.768485	0	1	0	0	0	1	0	0	0	0	1	0	0	1	0
10	2017	3.62891	4.51001	2.68778	1.99255	1.12375	0.777682	0	0	1	0	0	1	0	0	0	0	1	0	0	1	1
10	2018	3.64257	4.51587	2.68626	1.99167	1.13434	0.780262	0	0	1	0	0	1	0	0	0	0	1	0	0	1	0
11	2000	3.32261	4.46105	2.51499	1.77305	1.10304	0.552904	0	1	0	0	1	0	0	0	0	1	0	0	0	0	0
11	2001	3.34242	4.4679	2.53496	1.76492	1.11042	0.574302	0	1	0	0	1	0	0	0	0	1	0	0	0	0	0
11	2002	3.36317	4.46672	2.56834	1.77743	1.11812	0.595049	0	1	0	0	1	0	0	0	0	1	0	0	0	0	1
11	2003	3.37955	4.46389	2.59653	1.80277	1.12769	0.61021	0	1	0	0	1	0	0	0	0	1	0	0	0	0	0
11	2004	3.38008	4.46938	2.64439	1.81425	1.14073	0.620992	0	1	0	0	1	0	0	0	0	1	0	0	0	0	0
11	2005	3.39252	4.4732	2.66097	1.8293	1.15581	0.634623	0	1	0	0	1	0	0	0	0	1	0	0	0	0	1
11	2006	3.41516	4.49038	2.6977	1.82543	1.16985	0.649817	1	0	0	0	1	0	0	0	0	1	0	0	0	0	0
11	2007	3.43591	4.50406	2.7156	1.80754	1.18124	0.664858	1	0	0	0	1	0	0	0	0	1	0	0	0	0	0
11	2008	3.46308	4.50947	2.7329	1.81757	1.18512	0.67911	1	0	0	0	1	0	0	0	0	1	0	0	0	0	0
11	2009	3.5371	4.48544	2.75435	1.86451	1.18888	0.694819	1	0	0	0	1	0	0	0	0	1	0	0	0	0	1
11	2010	3.55592	4.50433	2.77553	1.91645	1.19176	0.708483	1	0	0	0	1	0	0	0	0	1	0	0	0	0	0
11	2011	3.58122	4.52114	2.80296	1.90255	1.1889	0.717197	1	0	0	0	1	0	0	0	0	1	0	0	0	0	0
11	2012	3.59183	4.52218	2.81997	1.90956	1.18625	0.725477	1	0	0	0	1	0	0	0	0	1	0	0	0	0	0
11	2013	3.6183	4.52284	2.81494	1.89653	1.18713	0.730134	1	0	0	0	1	0	0	0	0	1	0	0	0	0	1
11	2014	3.64072	4.53046	2.82509	1.8791	1.1892	0.732883	1	0	0	0	1	0	0	0	0	1	0	0	0	0	0
11	2015	3.65396	4.53314	2.84147	1.85914	1.18891	0.747924	1	0	0	0	1	0	0	0	0	1	0	0	0	0	0
11	2016	3.67202	4.5392	2.85588	1.84073	1.18463	0.760045	1	0	0	0	1	0	0	0	0	1	0	0	0	0	0
11	2017	3.70007	4.54913	2.87529	1.81358	1.18269	0.777327	1	0	0	0	1	0	0	0	0	1	0	0	0	0	1
11	2018	3.71237	4.55206	2.88235	1.79099	1.18097	0.793875	1	0	0	0	1	0	0	0	0	1	0	0	0	0	0
12	2000	2.94138	4.2413	2.85164	2.02078	1.14072	0.545965	0	1	0	0	0	0	1	0	0	1	0	0	0	0	1
12	2001	3.0257	4.25648	2.86415	2.02979	1.15096	0.553428	0	1	0	0	0	0	1	0	0	1	0	0	0	0	0
12	2002	3.05201	4.27161	2.87632	2.02078	1.13827	0.571339	0	1	0	0	0	0	1	0	0	1	0	0	0	0	0
12	2003	3.08232	4.29513	2.88379	2.00647	1.14608	0.576517	0	1	0	0	0	0	1	0	0	1	0	0	0	0	0
12	2004	3.08229	4.31534	2.90485	2.01242	1.15262	0.582999	0	0	1	0	0	0	1	0	0	1	0	0	0	0	1
12	2005	3.12541	4.31681	2.90799	2.031	1.15651	0.595949	0	0	1	0	0	0	1	0	0	1	0	0	0	0	0
12	2006	3.16231	4.33925	2.92952	2.01536	1.15636	0.61501	0	0	1	0	0	0	1	0	0	1	0	0	0	0	0
12	2007	3.19308	4.35218	2.92574	2.01326	1.15363	0.637701	0	0	1	0	0	0	1	0	0	1	0	0	0	0	1
12	2008	3.251	4.34967	2.94382	2.03902	1.1507	0.654687	0	0	1	0	0	0	1	0	0	1	0	0	0	0	0
12	2009	3.29085	4.3294	2.92617	2.10278	1.14783	0.673787	0	0	1	0	0	0	1	0	0	1	0	0	0	0	1
12	2010	3.26623	4.30428	2.87913	2.16879	1.14731	0.693618	0	1	0	0	0	0	1	0	0	1	0	0	0	0	0
12	2011	3.18979	4.2584	2.86578	2.24353	1.14982	0.713539	0	1	0	0	0	0	1	0	0	1	0	0	0	0	0
12	2012	3.16557	4.22891	2.82891	2.20925	1.1529	0.736227	0	0	1	0	0	0	1	0	0	1	0	0	0	0	1
12	2013	3.12544	4.22089	2.86761	2.25139	1.15706	0.75641	0	0	1	0	0	0	1	0	0	1	0	0	0	0	0
12	2014	3.08323	4.22608	2.89161	2.25575	1.16101	0.77805	0	0	1	0	0	0	1	0	0	1	0	0	0	0	0
12	2015	3.0926	4.22789	2.8977	2.24797	1.16513	0.797377	0	1	0	0	0	0	1	0	0	1	0	0	0	0	1
12	2016	3.13349	4.22763	2.89269	2.2572	1.16913	0.812955	0	1	0	0	0	0	1	0	0	1	0	0	0	0	0
12	2017	3.13815	4.23325	2.90183	2.25334	1.17097	0.827272	0	1	0	0	0	0	1	0	0	1	0	0	0	0	0
12	2018	3.13825	4.2413	2.93081	2.26998	1.17288	0.838691	0	1	0	0	0	0	1	0	0	1	0	0	0	0	0
13	2000	2.74755	3.89818	2.34124	1.74586	1.09462	0.405611	0	0	1	0	0	0	0	1	0	0	0	1	0	0	0
13	2001	2.78824	3.91645	2.41426	1.7185	1.09413	0.43556	0	0	1	0	0	0	0	1	0	0	0	1	0	0	0
13	2002	2.8564	3.93802	2.45354	1.74507	1.09157	0.463195	0	1	0	0	0	0	0	1	0	0	0	1	0	0	1
13	2003	2.94675	3.95665	2.51917	1.76418	1.08947	0.48939	0	1	0	0	0	0	0	1	0	0	0	1	0	0	0
13	2004	2.94782	3.97864	2.51246	1.77012	1.08838	0.509635	0	1	0	0	0	0	0	1	0	0	0	1	0	0	0
13	2005	2.98436	3.99782	2.54603	1.78247	1.0891	0.524558	0	1	0	0	0	0	0	1	0	0	0	1	0	0	0
13	2006	3.00449	4.01536	2.55269	1.80956	1.09017	0.541436	0	1	0	0	0	0	0	1	0	0	0	1	0	0	1
13	2007	2.97581	4.01745	2.55689	1.81757	1.09117	0.557483	0	1	0	0	0	0	0	1	0	0	0	1	0	0	0
13	2008	3.0049	4.02243	2.58743	1.85612	1.09555	0.568751	0	1	0	0	0	0	0	1	0	0	0	1	0	0	0
13	2009	3.00982	3.99344	2.59405	1.89321	1.09775	0.582974	0	1	0	0	0	0	0	1	0	0	0	1	0	0	0
13	2010	3.03582	3.99913	2.64706	1.90417	1.10309	0.594593	0	0	1	0	0	0	0	1	0	0	0	1	0	0	1
13	2011	3.05863	4.00817	2.68615	1.90526	1.10286	0.608824	0	0	1	0	0	0	0	1	0	0	0	1	0	0	0
13	2012	3.05256	4.00518	2.70403	1.89432	1.10936	0.603186	0	0	1	0	0	0	0	1	0	0	0	1	0	0	0
13	2013	3.07252	4.0141	2.70144	1.88874	1.11665	0.611932	0	0	1	0	0	0	0	1	0	0	0	1	0	0	0
13	2014	3.084	4.03302	2.70967	1.8848	1.12583	0.620395	0	0	1	0	0	0	0	1	0	0	0	1	0	0	1
13	2015	3.09734	4.04999	2.70243	1.87967	1.13534	0.627801	0	0	1	0	0	0	0	1	0	0	0	1	0	0	0
13	2016	3.12297	4.0607	2.7318	1.87448	1.14593	0.631636	0	0	1	0	0	0	0	1	0	0	0	1	0	0	0
13	2017	3.14158	4.0799	2.73312	1.85854	1.15592	0.637562	0	0	1	0	0	0	0	1	0	0	0	1	0	0	0
13	2018	3.16703	4.10346	2.755	1.83948	1.16325	0.641107	0	0	1	0	0	0	0	1	0	0	0	1	0	0	1
14	2000	3.14358	4.52218	2.33759	1.5611	0.940472	0.398789	0	0	1	0	0	1	0	0	0	0	1	0	0	1	0
14	2001	3.21694	4.53794	2.34964	1.52634	0.936617	0.404599	0	0	1	0	0	1	0	0	0	0	1	0	0	1	0
14	2002	3.27227	4.55522	2.39451	1.48996	0.933378	0.408725	0	0	1	0	0	1	0	0	0	0	1	0	0	1	1
14	2003	3.30465	4.56098	2.5272	1.47422	0.930209	0.414088	0	0	1	0	0	1	0	0	0	0	1	0	0	1	0
14	2004	3.34782	4.58195	2.53768	1.44871	0.928778	0.419292	0	0	1	0	0	1	0	0	0	0	1	0	0	1	0
14	2005	3.39229	4.59638	2.62743	1.41664	0.927171	0.422989	0	0	1	0	0	1	0	0	0	0	1	0	0	1	0
14	2006	3.41905	4.60627	2.67187	1.37291	0.920446	0.421677	0	0	1	0	0	1	0	0	0	0	1	0	0	1	0
14	2007	3.46683	4.61563	2.6313	1.3784	0.912204	0.420488	0	0	1	0	0	1	0	0	0	0	1	0	0	1	1
14	2008	3.50786	4.58636	2.68267	1.62737	0.911212	0.419199	0	0	1	0	0	1	0	0	0	0	1	0	0	1	0
14	2009	3.52854	4.55955	2.74546	1.79029	0.918575	0.423836	0	0	1	0	0	1	0	0	0	0	1	0	0	1	0
14	2010	3.54091	4.56478	2.79883	1.9345	0.929324	0.434409	0	0	1	0	0	1	0	0	0	0	1	0	0	1	0
14	2011	3.54179	4.56855	2.82565	2.04532	0.941695	0.444491	1	0	0	0	0	1	0	0	0	0	1	0	0	1	1
14	2012	3.55276	4.5662	2.83762	2.07882	0.956297	0.453935	1	0	0	0	0	1	0	0	0	0	1	0	0	1	0
14	2013	3.54687	4.56914	2.84916	2.07882	0.970464	0.461492	1	0	0	0	0	1	0	0	0	0	1	0	0	1	0
14	2014	3.54705	4.60282	2.84284	2.01787	0.983696	0.472122	1	0	0	0	0	1	0	0	0	0	1	0	0	1	0
14	2015	3.56337	4.6939	2.82697	1.8848	0.995089	0.483356	1	0	0	0	0	1	0	0	0	0	1	0	0	1	0
14	2016	3.58958	4.69662	2.83235	1.86982	1.00486	0.491534	1	0	0	0	0	1	0	0	0	0	1	0	0	1	1
14	2017	3.61154	4.73038	2.84951	1.82607	1.01388	0.503555	1	0	0	0	0	1	0	0	0	0	1	0	0	1	0
14	2018	3.6392	4.7605	2.85279	1.79934	1.02415	0.514633	1	0	0	0	0	1	0	0	0	0	1	0	0	1	0
15	2000	3.1728	4.43823	2.7343	2.03743	1.15207	0.593242	0	1	0	0	0	0	1	0	0	0	0	0	1	0	0
15	2001	3.20944	4.44638	2.72532	2.03703	1.15468	0.618152	0	0	1	0	0	0	1	0	0	0	0	0	1	0	1
15	2002	3.22961	4.44654	2.73726	2.02694	1.15611	0.641837	0	0	1	0	0	0	1	0	0	0	0	0	1	0	0
15	2003	3.23716	4.44483	2.73526	2.02325	1.15854	0.660934	0	0	1	0	0	0	1	0	0	0	0	0	1	0	0
15	2004	3.26585	4.44778	2.7422	2.0216	1.16102	0.674053	0	0	1	0	0	0	1	0	0	0	0	0	1	0	0
15	2005	3.29009	4.44871	2.73542	2.02776	1.16457	0.691549	0	0	1	0	0	0	1	0	0	0	0	0	1	0	0
15	2006	3.32829	4.45469	2.76632	2.02816	1.16906	0.707167	0	1	0	0	0	0	1	0	0	0	0	0	1	0	1
15	2007	3.33411	4.45849	2.77764	2.01662	1.1702	0.723778	0	1	0	0	0	0	1	0	0	0	0	0	1	0	0
15	2008	3.37317	4.45102	2.81207	2.02612	1.16822	0.73728	0	0	1	0	0	0	1	0	0	0	0	0	1	0	1
15	2009	3.38559	4.42488	2.80701	2.0667	1.16695	0.748811	0	0	1	0	0	0	1	0	0	0	0	0	1	0	0
15	2010	3.39142	4.4304	2.8096	2.07628	1.16592	0.76061	0	0	1	0	0	0	1	0	0	0	0	0	1	0	0
15	2011	3.39333	4.43185	2.84972	2.07809	1.16226	0.776185	0	0	1	0	0	0	1	0	0	0	0	0	1	0	0
15	2012	3.38697	4.41764	2.85095	2.10209	1.1665	0.789296	0	0	0	1	0	0	1	0	0	0	0	0	1	0	0
15	2013	3.38676	4.40858	2.85419	2.12222	1.17269	0.798962	0	1	0	0	0	0	1	0	0	0	0	0	1	0	1
15	2014	3.38403	4.40858	2.85947	2.13162	1.17705	0.804764	0	1	0	0	0	0	1	0	0	0	0	0	1	0	0
15	2015	3.38573	4.41263	2.8844	2.1313	1.18188	0.815732	0	1	0	0	0	0	1	0	0	0	0	0	1	0	0
15	2016	3.40519	4.41896	2.9014	2.12969	1.18651	0.824412	0	1	0	0	0	0	1	0	0	0	0	0	1	0	0
15	2017	3.4206	4.427	2.92961	2.12743	1.19054	0.833832	0	1	0	0	0	0	1	0	0	0	0	0	1	0	0
15	2018	3.42777	4.43185	2.9311	2.1284	1.19321	0.842332	0	0	1	0	0	0	1	0	0	0	0	0	1	0	1
16	2000	2.34333	3.72016	2.31602	1.08279	1.09031	0.401912	0	0	1	0	0	0	0	1	0	0	0	1	0	0	0
16	2001	2.40255	3.75205	2.40362	1.13988	1.09901	0.402992	0	0	1	0	0	0	0	1	0	0	0	1	0	0	0
16	2002	2.45743	3.78675	2.43956	1.11394	1.10809	0.414269	0	0	1	0	0	0	0	1	0	0	0	1	0	0	1
16	2003	2.47737	3.82607	2.46618	1.14922	1.1179	0.434483	0	0	1	0	0	0	0	1	0	0	0	1	0	0	0
16	2004	2.62828	3.8657	2.4876	1.16435	1.12639	0.456949	0	0	1	0	0	0	0	1	0	0	0	1	0	0	0
16	2005	2.65303	3.91434	2.52723	1.07555	1.13476	0.477271	0	0	1	0	0	0	0	1	0	0	0	1	0	0	0
16	2006	2.74324	3.96755	2.50554	1	1.14062	0.501946	0	0	1	0	0	0	0	1	0	0	0	1	0	0	1
16	2007	2.78457	4.01199	2.56642	0.929419	1.14693	0.527473	0	0	1	0	0	0	0	1	0	0	0	1	0	0	0
16	2008	2.8163	4.00217	2.60757	1.26951	1.14727	0.551364	0	0	1	0	0	0	0	1	0	0	0	1	0	0	0
16	2009	2.78796	3.9425	2.601	1.56585	1.14706	0.578907	0	0	1	0	0	0	0	1	0	0	0	1	0	0	0
16	2010	2.80834	3.93197	2.59923	1.68034	1.14912	0.604265	0	0	1	0	0	0	0	1	0	0	0	1	0	0	1
16	2011	2.84172	3.95134	2.57422	1.64048	1.1491	0.630978	0	0	1	0	0	0	0	1	0	0	0	1	0	0	1
16	2012	2.83985	3.98588	2.63695	1.62531	1.14831	0.65234	0	0	1	0	0	0	0	1	0	0	0	1	0	0	0
16	2013	2.8638	3.99913	2.67069	1.60206	1.14959	0.66779	0	0	1	0	0	0	0	1	0	0	0	1	0	0	0
16	2014	2.88843	4.01157	2.7049	1.61909	1.1548	0.679835	0	0	1	0	0	0	0	1	0	0	0	1	0	0	1
16	2015	2.91642	4.03181	2.755	1.56937	1.16209	0.687044	0	0	1	0	0	0	0	1	0	0	0	1	0	0	0
16	2016	2.95958	4.04571	2.84915	1.60638	1.16541	0.698821	0	0	1	0	0	0	0	1	0	0	0	1	0	0	0
16	2017	2.98995	4.06408	2.85263	1.59106	1.16783	0.713844	0	0	1	0	0	0	0	1	0	0	0	1	0	0	0
16	2018	3.05507	4.08422	2.87085	1.56937	1.16765	0.731668	0	0	1	0	0	0	0	1	0	0	0	1	0	0	1
17	2000	2.55326	3.7185	2.15131	1.37107	1.05737	0.367269	0	0	1	0	0	0	0	1	0	0	0	0	1	1	1
17	2001	2.60677	3.74974	2.19275	1.35984	1.06468	0.360508	1	0	0	0	0	0	0	1	0	0	0	0	1	1	0
17	2002	2.67625	3.78176	2.2157	1.34635	1.08104	0.386197	0	1	0	0	0	0	0	1	0	0	0	0	1	1	0
17	2003	2.74776	3.82866	2.25399	1.30963	1.09104	0.41396	0	1	0	0	0	0	0	1	0	0	0	0	1	1	0
17	2004	2.67618	3.86153	2.37049	1.27184	1.1012	0.446637	0	1	0	0	0	0	0	1	0	0	0	0	1	1	1
17	2005	2.73358	3.90091	2.42492	1.24551	1.10878	0.474691	0	1	0	0	0	0	0	1	0	0	0	0	1	1	0
17	2006	2.81068	3.93902	2.48388	1.23805	1.117	0.504994	0	1	0	0	0	0	0	1	0	0	0	0	1	1	0
17	2007	2.8906	3.98989	2.49211	1.2014	1.12247	0.530289	0	1	0	0	0	0	0	1	0	0	0	0	1	1	0
17	2008	2.96613	4.00561	2.56328	1.16435	1.12654	0.557627	0	1	0	0	0	0	0	1	0	0	0	0	1	1	1
17	2009	2.98264	3.94052	2.55094	1.44716	1.12561	0.585445	0	0	1	0	0	0	0	1	0	0	0	0	1	1	0
17	2010	2.98591	3.95665	2.57108	1.55871	1.12314	0.608985	0	0	1	0	0	0	0	1	0	0	0	0	1	1	0
17	2011	3.01937	3.99211	2.61873	1.56937	1.13055	0.63919	0	0	1	0	0	0	0	1	0	0	0	0	1	1	0
17	2012	3.01631	4.0141	2.69058	1.59879	1.1303	0.661822	0	0	1	0	0	0	0	1	0	0	0	0	1	1	1
17	2013	3.03314	4.03383	2.7281	1.58771	1.1281	0.682441	0	1	0	0	0	0	0	1	0	0	0	0	1	1	0
17	2014	3.06998	4.05269	2.7385	1.60746	1.1293	0.696441	0	1	0	0	0	0	0	1	0	0	0	0	1	1	0
17	2015	3.09684	4.06521	2.7728	1.62839	1.13432	0.707939	0	1	0	0	0	0	0	1	0	0	0	0	1	1	0
17	2016	3.12429	4.08171	2.81026	1.59879	1.13773	0.7208	0	1	0	0	0	0	0	1	0	0	0	0	1	1	1
17	2017	3.15179	4.10585	2.84405	1.59218	1.1413	0.73831	0	1	0	0	0	0	0	1	0	0	0	0	1	1	0
17	2018	3.19055	4.1271	2.86444	1.52763	1.14616	0.751556	0	1	0	0	0	0	0	1	0	0	0	0	1	1	0
18	2000	3.43024	4.86052	2.6706	0.875061	1.04904	0.48875	1	0	0	0	0	1	0	0	0	1	0	0	0	1	0
18	2001	3.47451	4.86882	2.69216	0.886491	1.03834	0.471011	1	0	0	0	0	1	0	0	0	1	0	0	0	1	0
18	2002	3.51903	4.87795	2.74162	0.869232	1.03864	0.479187	1	0	0	0	0	1	0	0	0	1	0	0	0	1	0
18	2003	3.54339	4.88372	2.74743	0.875061	1.03955	0.487838	1	0	0	0	0	1	0	0	0	1	0	0	0	1	0
18	2004	3.59635	4.89575	2.78192	0.897627	1.03684	0.491677	1	0	0	0	0	1	0	0	0	1	0	0	0	1	1
18	2005	3.61409	4.89966	2.80541	0.90309	1.0378	0.501564	1	0	0	0	0	1	0	0	0	1	0	0	0	1	0
18	2006	3.63977	4.91834	2.84805	0.919078	1.03457	0.510734	1	0	0	0	0	1	0	0	0	1	0	0	0	1	0
18	2007	3.6476	4.94507	2.73561	0.913814	1.02964	0.52217	1	0	0	0	0	1	0	0	0	1	0	0	0	1	0
18	2008	3.69893	4.93616	2.76046	1.18752	1.02407	0.53429	1	0	0	0	0	1	0	0	0	1	0	0	0	1	0
18	2009	3.71791	4.91392	2.78015	1.20683	1.01908	0.545386	1	0	0	0	0	1	0	0	0	1	0	0	0	1	1
18	2010	3.71279	4.92195	2.79376	1.30535	1.01364	0.560216	1	0	0	0	0	1	0	0	0	1	0	0	0	1	0
18	2011	3.67538	4.9164	2.79214	1.27875	1.00638	0.572853	1	0	0	0	0	1	0	0	0	1	0	0	0	1	0
18	2012	3.63223	4.9135	2.77349	1.34242	1.00223	0.591843	1	0	0	0	0	1	0	0	0	1	0	0	0	1	0
18	2013	3.6476	4.91593	2.77724	1.37475	1.00251	0.593081	1	0	0	0	0	1	0	0	0	1	0	0	0	1	1
18	2014	3.66773	4.91693	2.79041	1.35603	1.00564	0.59609	0	1	0	0	0	1	0	0	0	1	0	0	0	1	0
18	2015	3.66655	4.91814	2.77403	1.34242	1.00954	0.597712	0	1	0	0	0	1	0	0	0	1	0	0	0	1	0
18	2016	3.67624	4.92814	2.78518	1.3032	1.01112	0.598029	0	1	0	0	0	1	0	0	0	1	0	0	0	1	0
18	2017	3.6927	4.92438	2.79647	1.3483	1.01366	0.593715	0	1	0	0	0	1	0	0	0	1	0	0	0	1	0
18	2018	3.70627	4.92111	2.80012	1.32222	1.01595	0.596173	0	1	0	0	0	1	0	0	0	1	0	0	0	1	1
19	2000	2.93917	4.1383	2.50424	1.78319	0.982215	0.350138	1	0	0	0	0	0	1	0	0	0	1	0	0	1	0
19	2001	2.95122	4.12969	2.58674	1.81224	0.994905	0.387639	1	0	0	0	0	0	1	0	0	0	1	0	0	1	0
19	2002	3.02816	4.13767	2.639	1.80003	1.00119	0.410093	1	0	0	0	0	0	1	0	0	0	1	0	0	1	0
19	2003	3.06317	4.15229	2.679	1.83632	1.00733	0.424426	1	0	0	0	0	0	1	0	0	0	1	0	0	1	1
19	2004	3.08243	4.14983	2.69	1.85309	1.01408	0.432472	1	0	0	0	0	0	1	0	0	0	1	0	0	1	0
19	2005	3.12706	4.16167	2.74769	1.84448	1.01907	0.455411	1	0	0	0	0	0	1	0	0	0	1	0	0	1	0
19	2006	3.14821	4.17085	2.78421	1.80821	1.03339	0.473389	1	0	0	0	0	0	1	0	0	0	1	0	0	1	0
19	2007	3.13672	4.18949	2.80435	1.79169	1.03309	0.487473	1	0	0	0	0	0	1	0	0	0	1	0	0	1	0
19	2008	3.13215	4.20303	2.83929	1.79099	1.03045	0.503262	1	0	0	0	0	0	1	0	0	0	1	0	0	1	1
19	2009	3.13872	4.19479	2.83769	1.82151	1.04018	0.512498	1	0	0	0	0	0	1	0	0	0	1	0	0	1	0
19	2010	3.16925	4.2159	2.87803	1.81491	1.06453	0.521179	1	0	0	0	0	0	1	0	0	0	1	0	0	1	0
19	2011	3.19928	4.21617	2.91074	1.84073	1.08726	0.540929	1	0	0	0	0	0	1	0	0	0	1	0	0	1	0
19	2012	3.22352	4.22968	2.91273	1.81889	1.10856	0.55663	1	0	0	0	0	0	1	0	0	0	1	0	0	1	0
19	2013	3.2716	4.24674	2.92226	1.81823	1.12736	0.568484	0	1	0	0	0	0	1	0	0	0	1	0	0	1	1
19	2014	3.28695	4.26975	3.06125	1.78958	1.14288	0.583939	0	1	0	0	0	0	1	0	0	0	1	0	0	1	0
19	2015	3.3123	4.29929	3.09883	1.74741	1.1537	0.591496	0	1	0	0	0	0	1	0	0	0	1	0	0	1	0
19	2016	3.3487	4.30384	3.09482	1.734	1.1618	0.60021	0	1	0	0	0	0	1	0	0	0	1	0	0	1	0
19	2017	3.38875	4.33646	3.13696	1.68574	1.16665	0.61615	0	1	0	0	0	0	1	0	0	0	1	0	0	1	1
19	2018	3.39339	4.35238	3.12601	1.65128	1.16514	0.622369	0	1	0	0	0	0	1	0	0	0	1	0	0	1	0
20	2000	3.23111	4.54481	2.43466	1.71684	1.01763	0.498853	0	1	0	0	0	1	0	0	0	0	0	0	1	0	0
20	2001	3.27178	4.55157	2.44878	1.69461	1.01578	0.509417	0	1	0	0	0	1	0	0	0	0	0	0	1	0	0
20	2002	3.32027	4.54974	2.46707	1.68842	1.015	0.518622	0	0	1	0	0	1	0	0	0	0	0	0	1	0	1
20	2003	3.33686	4.54839	2.47326	1.69897	1.01508	0.526259	1	0	0	0	0	1	0	0	0	0	0	0	1	0	1
20	2004	3.3501	4.55534	2.51206	1.70157	1.01755	0.535798	1	0	0	0	0	1	0	0	0	0	0	0	1	0	0
20	2005	3.36995	4.56313	2.52976	1.69723	1.02195	0.546254	1	0	0	0	0	1	0	0	0	0	0	0	1	0	0
20	2006	3.49389	4.57726	2.4914	1.65514	1.02831	0.555552	1	0	0	0	0	1	0	0	0	0	0	0	1	0	1
20	2007	3.52451	4.5924	2.49687	1.63347	1.03363	0.56503	1	0	0	0	0	1	0	0	0	0	0	0	1	0	0
20	2008	3.55254	4.59999	2.63183	1.73799	1.04013	0.574233	1	0	0	0	0	1	0	0	0	0	0	0	1	0	0
20	2009	3.56988	4.58161	2.60745	1.75435	1.04785	0.583063	1	0	0	0	0	1	0	0	0	0	0	0	1	0	0
20	2010	3.58239	4.58512	2.62018	1.77305	1.05709	0.592118	1	0	0	0	0	1	0	0	0	0	0	0	1	0	1
20	2011	3.59668	4.58973	2.65629	1.79029	1.06341	0.602916	0	0	1	0	0	1	0	0	0	0	0	0	1	0	0
20	2012	3.61245	4.58365	2.70196	1.82151	1.08407	0.612829	0	0	1	0	0	1	0	0	0	0	0	0	1	0	1
20	2013	3.62688	4.58184	2.77962	1.83059	1.10187	0.622063	0	0	1	0	0	1	0	0	0	0	0	0	1	0	0
20	2014	3.62605	4.58636	2.78112	1.83187	1.11674	0.629507	0	0	1	0	0	1	0	0	0	0	0	0	1	0	0
20	2015	3.62696	4.59295	2.76901	1.8109	1.12864	0.638368	0	0	1	0	0	1	0	0	0	0	0	0	1	0	0
20	2016	3.63186	4.59999	2.77548	1.79169	1.13866	0.644421	0	0	1	0	0	1	0	0	0	0	0	0	1	0	0
20	2017	3.65224	4.60991	2.78362	1.75511	1.14685	0.650723	0	0	1	0	0	1	0	0	0	0	0	0	1	0	1
20	2018	3.66502	4.61752	2.78424	1.71933	1.15592	0.656439	1	0	0	0	0	1	0	0	0	0	0	0	1	0	0
21	2000	2.58974	3.80956	2.24468	1.5611	1.00822	0.289178	0	0	1	0	0	0	0	0	1	0	0	1	0	1	0
21	2001	2.65097	3.81491	2.26165	1.57171	1.01411	0.306078	0	0	1	0	0	0	0	0	1	0	0	1	0	1	1
21	2002	2.70273	3.82347	2.27731	1.62014	1.02014	0.323328	0	1	0	0	0	0	0	0	1	0	0	1	0	1	0
21	2003	2.70348	3.83885	2.30426	1.66839	1.023	0.351186	0	1	0	0	0	0	0	0	1	0	0	1	0	1	0
21	2004	2.72448	3.86034	2.36263	1.65418	1.02435	0.378035	0	1	0	0	0	0	0	0	1	0	0	1	0	1	0
21	2005	2.74356	3.87564	2.34996	1.66839	1.02591	0.403295	0	1	0	0	0	0	0	0	1	0	0	1	0	1	1
21	2006	2.78377	3.90146	2.37647	1.67486	1.02534	0.431614	0	0	1	0	0	0	0	0	1	0	0	1	0	1	0
21	2007	2.83933	3.93146	2.41357	1.64836	1.02394	0.455382	0	0	1	0	0	0	0	0	1	0	0	1	0	1	1
21	2008	2.92251	3.94939	2.45512	1.66932	1.01999	0.475893	0	0	1	0	0	0	0	0	1	0	0	1	0	1	0
21	2009	2.95877	3.95713	2.49022	1.69723	1.01483	0.497921	0	0	1	0	0	0	0	0	1	0	0	1	0	1	0
21	2010	2.98663	3.96942	2.50626	1.72835	1.01124	0.519595	0	0	1	0	0	0	0	0	1	0	0	1	0	1	0
21	2011	3.00414	3.99078	2.53304	1.73799	1.00553	0.542189	0	0	1	0	0	0	0	0	1	0	0	1	0	1	1
21	2012	3.01499	3.99739	2.55461	1.7356	1.01353	0.562009	0	0	1	0	0	0	0	0	1	0	0	1	0	1	0
21	2013	3.04645	4.0013	2.57104	1.75205	1.02541	0.578172	0	0	1	0	0	0	0	0	1	0	0	1	0	1	0
21	2014	3.05841	4.01787	2.56807	1.70842	1.04115	0.590407	0	0	1	0	0	0	0	0	1	0	0	1	0	1	0
21	2015	3.07837	4.03703	2.5973	1.71012	1.05702	0.603677	0	0	1	0	0	0	0	0	1	0	0	1	0	1	1
21	2016	3.10821	4.04999	2.62563	1.734	1.07342	0.614683	0	0	1	0	0	0	0	0	1	0	0	1	0	1	0
21	2017	3.13702	4.07188	2.65309	1.70415	1.0904	0.626714	0	0	1	0	0	0	0	0	1	0	0	1	0	1	0
21	2018	3.15861	4.09691	2.6144	1.68842	1.10709	0.634712	0	0	1	0	0	0	0	0	1	0	0	1	0	1	0
22	2000	3.04896	4.21032	2.59861	1.734	1.10465	0.519158	0	1	0	0	0	0	1	0	0	0	0	0	1	1	0
22	2001	3.06688	4.21564	2.60511	1.75891	1.10951	0.54068	0	1	0	0	0	0	1	0	0	0	0	0	1	1	0
22	2002	3.10322	4.21669	2.5959	1.77815	1.11368	0.553656	0	0	1	0	0	0	1	0	0	0	0	0	1	1	1
22	2003	3.12027	4.21085	2.63517	1.8055	1.1167	0.564074	0	0	1	0	0	0	1	0	0	0	0	0	1	1	0
22	2004	3.15205	4.21748	2.66301	1.82672	1.11978	0.575436	0	0	1	0	0	0	1	0	0	0	0	0	1	1	0
22	2005	3.18471	4.22011	2.69934	1.85854	1.12286	0.592688	0	1	0	0	0	0	1	0	0	0	0	0	1	1	1
22	2006	3.19271	4.22634	2.75328	1.86747	1.1243	0.606794	0	1	0	0	0	0	1	0	0	0	0	0	1	1	0
22	2007	3.20487	4.23629	2.77727	1.86153	1.12475	0.624787	0	1	0	0	0	0	1	0	0	0	0	0	1	1	0
22	2008	3.23148	4.23704	2.80846	1.87852	1.12641	0.637935	0	1	0	0	0	0	1	0	0	0	0	0	1	1	0
22	2009	3.2626	4.22298	2.8091	1.94349	1.12952	0.652876	0	1	0	0	0	0	1	0	0	0	0	0	1	1	1
22	2010	3.27235	4.23019	2.81883	2.00087	1.13435	0.665736	0	1	0	0	0	0	1	0	0	0	0	0	1	1	0
22	2011	3.23689	4.22324	2.82627	2.05843	1.13962	0.690348	0	0	1	0	0	0	1	0	0	0	0	0	1	1	1
22	2012	3.20879	4.2071	2.84196	2.11059	1.1435	0.709955	0	0	1	0	0	0	1	0	0	0	0	0	1	1	0
22	2013	3.22847	4.20547	2.83371	2.1186	1.14773	0.72673	0	0	1	0	0	0	1	0	0	0	0	0	1	1	0
22	2014	3.2329	4.21112	2.85529	2.12352	1.15563	0.74356	0	0	1	0	0	0	1	0	0	0	0	0	1	1	0
22	2015	3.24535	4.22063	2.86763	2.11793	1.16288	0.758952	0	0	1	0	0	0	1	0	0	0	0	0	1	1	1
22	2016	3.26185	4.2307	2.9451	2.11893	1.16908	0.773912	0	0	1	0	0	0	1	0	0	0	0	0	1	1	0
22	2017	3.27522	4.24674	2.96424	2.10072	1.17533	0.788109	0	1	0	0	0	0	1	0	0	0	0	0	1	1	0
22	2018	3.30005	4.25983	2.981	2.08458	1.18244	0.79837	0	1	0	0	0	0	1	0	0	0	0	0	1	1	0
23	2000	2.29721		1.67923	1.35218	1.05855	0.241683	0	0	1	0	0	0	0	1	0	0	0	0	1	1	1
23	2001	2.3584		1.727	1.4133	1.06562	0.259975	0	1	0	0	0	0	0	1	0	0	0	0	1	1	0
23	2002	2.42826	3.63849	1.76485	1.39445	1.07757	0.297303	0	1	0	0	0	0	0	1	0	0	0	0	1	1	0
23	2003	2.53376	3.65031	1.78681	1.34439	1.08264	0.305512	0	1	0	0	0	0	0	1	0	0	0	0	1	1	0
23	2004	2.56207	3.69636	2.07663	1.27646	1.08276	0.308822	0	1	0	0	0	0	0	1	0	0	0	0	1	1	1
23	2005	2.62887	3.7185	1.99079	1.2014	1.08276	0.312443	0	0	1	0	0	0	0	1	0	0	0	0	1	1	0
23	2006	2.66633	3.75511	2.06701	1.09342	1.08712	0.40089	0	0	1	0	0	0	0	1	0	0	0	0	1	1	0
23	2007	2.74471	3.79169	2.0775	1.07555	1.0861	0.40267	0	0	1	0	0	0	0	1	0	0	0	0	1	1	0
23	2008	2.83446	3.83759	2.18338	1.08991	1.09372	0.482281	0	0	1	0	0	0	0	1	0	0	0	0	1	1	1
23	2009	2.8381	3.81624	2.25972	1.33846	1.09975	0.551465	0	0	1	0	0	0	0	1	0	0	0	0	1	1	0
23	2010	2.89233	3.80209	2.28262	1.47129	1.09914	0.552843	0	0	1	0	0	0	0	1	0	0	0	0	1	1	0
23	2011	2.80047	3.82282	2.30911	1.53148	1.09815	0.55458	0	0	1	0	0	0	0	1	0	0	0	0	1	1	0
23	2012	2.83617	3.83315	2.30092	1.56937	1.09768	0.557758	0	0	1	0	0	0	0	1	0	0	0	0	1	1	1
23	2013	2.91068	3.83632	2.31604	1.57519	1.09559	0.581221	0	1	0	0	0	0	0	1	0	0	0	0	1	1	0
23	2014	2.91271	3.85491	2.32288	1.59329	1.09935	0.597293	0	1	0	0	0	0	0	1	0	0	0	0	1	1	0
23	2015	2.92006	3.8704	2.35585	1.57749	1.10996	0.613424	0	1	0	0	0	0	0	1	0	0	0	0	1	1	0
23	2016	2.96888	3.88536	2.39209	1.57171	1.1194	0.625418	0	0	0	1	0	0	0	1	0	0	0	0	1	1	1
23	2017	3.03174	3.92221	2.44753	1.54531	1.12661	0.643705	0	1	0	0	0	0	0	1	0	0	0	0	1	1	0
23	2018	3.09927	3.94988	2.48673	1.54033	1.13496	0.655667	0	1	0	0	0	0	0	1	0	0	0	0	1	1	0
24	2000	2.73004	3.89098	1.81485	1.70329	0.979908	0.266531	0	0	1	0	0	0	0	1	0	0	1	0	0	0	0
24	2001	2.76983	3.90634	1.85757	1.70842	0.981681	0.268716	0	0	1	0	0	0	0	1	0	0	1	0	0	0	0
24	2002	2.8145	3.92583	1.90725	1.6561	0.973365	0.297825	0	0	1	0	0	0	0	1	0	0	1	0	0	0	1
24	2003	2.83082	3.9489	1.97421	1.63548	0.970528	0.328077	1	0	0	0	0	0	0	1	0	0	1	0	0	0	0
24	2004	2.88284	3.97128	2.31352	1.62014	0.968614	0.354586	1	0	0	0	0	0	0	1	0	0	1	0	0	0	0
24	2005	2.91666	3.9987	2.41303	1.54033	0.968936	0.374913	1	0	0	0	0	0	0	1	0	0	1	0	0	0	0
24	2006	2.957	4.03342	2.5367	1.49693	0.971986	0.387908	1	0	0	0	0	0	0	1	0	0	1	0	0	0	1
24	2007	3.02315	4.07773	2.6197	1.48144	0.974708	0.403097	0	1	0	0	0	0	0	1	0	0	1	0	0	0	0
24	2008	3.09502	4.10072	2.54049	1.45637	0.977735	0.415391	0	1	0	0	0	0	0	1	0	0	1	0	0	0	0
24	2009	3.13044	4.07518	2.61483	1.5611	0.980607	0.428278	0	1	0	0	0	0	0	1	0	0	1	0	0	0	0
24	2010	3.14662	4.10243	2.6478	1.61278	0.985831	0.440695	0	0	1	0	0	0	0	1	0	0	1	0	0	0	1
24	2011	3.15093	4.11661	2.65538	1.63749	0.989046	0.451865	1	0	0	0	0	0	0	1	0	0	1	0	0	0	0
24	2012	3.16701	4.12156	2.67477	1.71433	0.994458	0.463385	0	1	0	0	0	0	0	1	0	0	1	0	0	0	1
24	2013	3.19288	4.12385	2.6902	1.73799	1.00629	0.474222	0	1	0	0	0	0	0	1	0	0	1	0	0	0	0
24	2014	3.20522	4.13481	2.55636	1.72916	1.02083	0.48362	0	1	0	0	0	0	0	1	0	0	1	0	0	0	0
24	2015	3.20985	4.15655	2.57415	1.71517	1.03558	0.492387	0	1	0	0	0	0	0	1	0	0	1	0	0	0	0
24	2016	3.23117	4.16406	2.57694	1.71933	1.05285	0.498725	0	1	0	0	0	0	0	1	0	0	1	0	0	0	1
24	2017	3.22365	4.17609	2.59304	1.71181	1.07144	0.505158	0	0	1	0	0	0	0	1	0	0	1	0	0	0	0
24	2018	3.24218	4.19257	2.61501	1.69548	1.08935	0.510178	0	0	1	0	0	0	0	1	0	0	1	0	0	0	0
25	2000	3.01083	4.14551	2.27027	1.4133	1.06427	0.354087	0	1	0	0	0	0	0	0	1	0	0	0	1	1	1
25	2001	3.02846	4.15866	2.28535	1.41664	1.0711	0.373224	0	0	1	0	0	0	0	0	1	0	0	0	1	1	0
25	2002	3.07615	4.17319	2.30914	1.43775	1.0777	0.399934	0	0	1	0	0	0	0	0	1	0	0	0	1	1	0
25	2003	3.09501	4.18554	2.32904	1.42813	1.08248	0.427811	0	0	1	0	0	0	0	0	1	0	0	0	1	1	0
25	2004	3.12266	4.20385	2.34208	1.42975	1.08562	0.455666	0	0	1	0	0	0	0	0	1	0	0	0	1	1	1
25	2005	3.14732	4.21932	2.39551	1.4216	1.09047	0.480955	0	1	0	0	0	0	0	0	1	0	0	0	1	1	0
25	2006	3.16796	4.24204	2.39269	1.41664	1.09411	0.504856	0	1	0	0	0	0	0	0	1	0	0	0	1	1	0
25	2007	3.17179	4.26881	2.4518	1.35793	1.09744	0.529391	0	1	0	0	0	0	0	0	1	0	0	0	1	1	0
25	2008	3.23544	4.28307	2.47114	1.33846	1.1029	0.555145	0	1	0	0	0	0	0	0	1	0	0	0	1	1	1
25	2009	3.23689	4.24477	2.4799	1.53782	1.10313	0.574632	0	1	0	0	0	0	0	0	1	0	0	0	1	1	0
25	2010	3.24337	4.2492	2.4796	1.5832	1.10067	0.592899	0	1	0	0	0	0	0	0	1	0	0	0	1	1	0
25	2011	3.25909	4.25212	2.47963	1.66745	1.09285	0.617916	0	1	0	0	0	0	0	0	1	0	0	0	1	1	1
25	2012	3.26064	4.23955	2.49954	1.72916	1.09521	0.63679	0	1	0	0	0	0	0	0	1	0	0	0	1	1	0
25	2013	3.27202	4.23452	2.51402	1.8451	1.10017	0.654187	0	1	0	0	0	0	0	0	1	0	0	0	1	1	0
25	2014	3.27112	4.24601	2.53219	1.90472	1.10734	0.669115	0	1	0	0	0	0	0	0	1	0	0	0	1	1	1
25	2015	3.28547	4.25503	2.52686	1.91698	1.11667	0.683451	0	0	1	0	0	0	0	0	1	0	0	0	1	1	0
25	2016	3.31104	4.26834	2.52903	1.89487	1.12861	0.696157	0	0	1	0	0	0	0	0	1	0	0	0	1	1	0
25	2017	3.3299	4.2887	2.56208	1.86982	1.13918	0.709345	0	0	1	0	0	0	0	0	1	0	0	0	1	1	0
25	2018	3.36173	4.30621	2.57798	1.84696	1.15157	0.719125	0	0	1	0	0	0	0	0	1	0	0	0	1	1	1
26	2000	3.02115	4.33163	2.55374	1.76193	1.11104	0.558902	1	0	0	0	0	0	1	0	0	0	0	0	1	0	1
26	2001	3.04488	4.34616	2.58881	1.73239	1.11547	0.573051	1	0	0	0	0	0	1	0	0	0	0	0	1	0	0
26	2002	3.07511	4.35083	2.61453	1.70927	1.11855	0.587972	1	0	0	0	0	0	1	0	0	0	0	0	1	0	0
26	2003	3.13263	4.35564	2.63204	1.67852	1.11277	0.601228	1	0	0	0	0	0	1	0	0	0	0	0	1	0	0
26	2004	3.15836	4.36211	2.65046	1.65706	1.10418	0.611296	0	1	0	0	0	0	1	0	0	0	0	0	1	0	1
26	2005	3.18752	4.36959	2.67062	1.62737	1.09178	0.623947	0	1	0	0	0	0	1	0	0	0	0	0	1	0	0
26	2006	3.24243	4.38021	2.70722	1.59218	1.0912	0.634007	0	1	0	0	0	0	1	0	0	0	0	0	1	0	0
26	2007	3.27311	4.38703	2.73064	1.55388	1.0827	0.647565	0	1	0	0	0	0	1	0	0	0	0	0	1	0	0
26	2008	3.31301	4.38382	2.76275	1.59879	1.07561	0.656529	0	1	0	0	0	0	1	0	0	0	0	0	1	0	1
26	2009	3.3425	4.36361	2.74619	1.72673	1.07475	0.670555	0	1	0	0	0	0	1	0	0	0	0	0	1	0	0
26	2010	3.33339	4.36248	2.76886	1.78176	1.07707	0.686606	0	1	0	0	0	0	1	0	0	0	0	0	1	0	0
26	2011	3.33256	4.35736	2.77579	1.84448	1.0804	0.705218	0	1	0	0	0	0	1	0	0	0	0	0	1	0	1
26	2012	3.32067	4.344	2.80126	1.93601	1.08268	0.72129	1	0	0	0	0	0	1	0	0	0	0	0	1	0	0
26	2013	3.31879	4.33945	2.82491	1.98137	1.08696	0.737549	1	0	0	0	0	0	1	0	0	0	0	0	1	0	0
26	2014	3.3304	4.34674	2.8479	2.00303	1.09508	0.755743	1	0	0	0	0	0	1	0	0	0	0	0	1	0	0
26	2015	3.35645	4.36342	2.85148	1.99695	1.10089	0.769563	1	0	0	0	0	0	1	0	0	0	0	0	1	0	1
26	2016	3.36993	4.37621	2.8569	1.99651	1.10455	0.778115	1	0	0	0	0	0	1	0	0	0	0	0	1	0	1
26	2017	3.39102	4.3881	2.88665	1.99388	1.10757	0.788962	1	0	0	0	0	0	1	0	0	0	0	0	1	0	0
26	2018	3.40105	4.39602	2.89912	1.98856	1.11436	0.791684	0	0	1	0	0	0	1	0	0	0	0	0	1	0	0
27	2000	3.26922	4.53097	2.49731	1.70157	1.09234	0.692463	0	1	0	0	0	1	0	0	0	0	0	1	0	1	0
27	2001	3.28917	4.53605	2.60143	1.71517	1.0842	0.707129	0	1	0	0	0	1	0	0	0	0	0	1	0	1	0
27	2002	3.32228	4.54407	2.62215	1.69723	1.07868	0.71688	0	1	0	0	0	1	0	0	0	0	0	1	0	1	1
27	2003	3.34273	4.55242	2.62295	1.69285	1.07568	0.720284	0	1	0	0	0	1	0	0	0	0	0	1	0	1	0
27	2004	3.35767	4.56914	2.65066	1.68574	1.07441	0.724483	0	1	0	0	0	1	0	0	0	0	0	1	0	1	0
27	2005	3.36203	4.57967	2.66647	1.68753	1.0754	0.728559	0	1	0	0	0	1	0	0	0	0	0	1	0	1	0
27	2006	3.39942	4.59704	2.70071	1.63949	1.07616	0.731134	0	1	0	0	0	1	0	0	0	0	0	1	0	1	1
27	2007	3.43243	4.60842	2.72708	1.58995	1.07822	0.730748	0	0	1	0	0	1	0	0	0	0	0	1	0	1	0
27	2008	3.45733	4.60314	2.75321	1.57403	1.08525	0.728067	0	0	1	0	0	1	0	0	0	0	0	1	0	1	0
27	2009	3.46669	4.58013	2.76594	1.60959	1.095	0.726507	0	0	1	0	0	1	0	0	0	0	0	1	0	1	0
27	2010	3.46376	4.60152	2.76411	1.58092	1.10749	0.723687	0	0	1	0	0	1	0	0	0	0	0	1	0	1	1
27	2011	3.59545	4.61194	2.83314	1.57054	1.11969	0.722426	0	0	1	0	0	1	0	0	0	0	0	1	0	1	0
27	2012	3.61524	4.60617	2.8605	1.57403	1.13245	0.72048	0	0	1	0	0	1	0	0	0	0	0	1	0	1	0
27	2013	3.62972	4.60756	2.87912	1.60423	1.14362	0.717087	0	0	1	0	0	1	0	0	0	0	0	1	0	1	0
27	2014	3.63986	4.61469	2.88921	1.65321	1.15385	0.712686	0	0	1	0	0	1	0	0	0	0	0	1	0	1	1
27	2015	3.65152	4.62921	2.89971	1.64048	1.1614	0.709569	0	1	0	0	0	1	0	0	0	0	0	1	0	1	0
27	2016	3.65851	4.63266	2.89308	1.62634	1.16656	0.70692	0	1	0	0	0	1	0	0	0	0	0	1	0	1	0
27	2017	3.67912	4.63779	2.89955	1.60959	1.16752	0.705128	0	1	0	0	0	1	0	0	0	0	0	1	0	1	0
27	2018	3.69544	4.64108	2.90466	1.58995	1.16901	0.704647	0	1	0	0	0	1	0	0	0	0	0	1	0	1	1
